# Supplementary material for: High-Throughput Microfluidic Electroporation (HTME): A Scalable, 384-Well Platform for Multiplexed Cell Engineering
Source: Bioengineering (Basel). 2025 Jul 22;12(8):788. doi: 10.3390/bioengineering12080788 (PMC12383916; doi:10.3390/bioengineering12080788)
Supplement: Supplementary file 1 [file bioengineering-12-00788-s001.zip]

Archive with 1 entries (1 files):
- bioengineering-3721094-supplementary.pdf
